# Supplementary material for: Differential temporal expression of milk miRNA during the lactation cycle of the marsupial tammar wallaby (Macropus eugenii)
Source: BMC Genomics. 2014 Nov 23;15(1):1012. doi: 10.1186/1471-2164-15-1012 (PMC4247635; doi:10.1186/1471-2164-15-1012)
Supplement: Supplementary file 1 — Additional file 1: Table S1: Table listing the miRNAs expression in tammar wallaby milk and serum. Normalized miRNA expression of mapped reads in respective milk and serum samples. The empty boxes represent absence and 0 represents low expression of the respective miRNAs. (XLSX 23 KB) [file 12864_2014_6694_MOESM1_ESM.xlsx]

## Sheet: Sheet1
Normalized miRNA expression of mapped reads in respective milk and serum samples
microRNA	D35	D75	D120	D175	D250	D120 serum	D175 serum
miR-10b	2.91	1.52	3.421	3.756	1.146	69.168	55.398			0 = Low expression
miR-191	40.429	28.022	43.828	9.657	15.471	5.765	14.514			Empty cell = miRNA absent
miR-375	2.405	2.632	8.225	9.782	25.778	1.202	1.487
miR-184	17.611	24.836	8.562	1.448	0.133	0.006	0.004
miR-30a	1.095	3.457	3.356	13.669	14.953	0.366	0.313
miR-148	5.371	10.558	8.32	14.613	9.308	0.2	0.088
miR-10a	0.292	0.177	0.483	0.714	0.228	7.203	10.553
miR-22	0.671	0.794	1.136	3.181	8.639	0.474	0.749
let-7f	7.688	6.445	5.371	6.04	1.672	0.238	0.168
miR-181c#miR-181a	6.742	7.534	5.018	5.699	5.827	3.141	3.593
miR-143	0.865	1.385	1.144	5.067	3.117	1.306	0.991
miR-141	0.344	1.741	0.684	4.962	4.166	0.002	0.01
miR-92	3.219	1.239	2.504	0.849	0.984	2.628	4.486
let-7a	3.89	2.386	2.641	3.646	1.19	0.142	0.076
miR-21	0.438	0.287	0.214	3.035	0.559	0.375	0.212
miR-215	0.03	0.017	0.115	0.616	0.128	1.565	2.711
let-7i	1.718	0.757	0.67	2.118	0.525	1.449	0.454
miR-204	0.279	1.627		0.038	0	0
miR-26	0.466	1.452	0.836	0.692	0.306	0.005	0.029
miR-429	0.398	0.231	0.5	1.375	0.205	0.007	0.014
miR-25	0.56	0.1	0.225	0.319	0.044	1.163	0.528
miR-101	0.296	0.128	0.04	0.681	0.027	0.059	0.017
let-7b	0.113	0.143	0.163	0.26	0.591	0.052	0.055
miR-130a	0.066	0.063	0.096	0.303	0.51	0.29	0.249
miR-100	0.172	0.101	0.319	0.292	0.066	0.433	0.47
miR-181b	0.437	0.177	0.177	0.267	0.29	0.384	0.434
miR-146a	0	0.028	0.082	0.132	0.153	0.259	0.426
miR-186	0.001	0.07	0.04	0.378	0.243	0.025	0.049
miR-146b	0.09	0.042	0.355	0.12	0.13	0.065	0.121
miR-27b	0.027	0.153	0.101	0.33	0.266	0.235	0.328
miR-182	0.192	0.016	0.057	0.247	0.005	0.06	0.024
miR-103	0.108	0.238	0.124	0.086	0.022	0.025	0.016
let-7g	0.107	0.179	0.074	0.208	0.215	0.045	0.039
let-7d	0.133	0.117	0.121	0.119	0.206	0.003	0.004
miR-19b	0.081	0.077	0.013	0.161	0.021	0.098	0.024
miR-16	0.124	0.145	0.085	0.082	0.085	0.081	0.131
miR-203	0.031	0.005	0.031	0.145	0.006	0.045	0.055
miR-221	0	0.006	0.008	0.066	0.028	0.143	0.117
miR-200b	0	0.138	0.096	0.124	0.067	0	0
miR-19a		0.038	0.004	0.105	0.004	0.052	0.008
miR-122	0.04	0.001	0.008	0.002	0.005	0.096	0.009
miR-152	0.031	0.061	0.025	0.092	0.051	0.008	0.001
miR-223	0	0	0.008	0.001	0.001	0.03	0.072
miR-125b	0	0.006	0.002	0.006	0.016	0.025	0.055
miR-451		0.002	0.002	0.045	0.009	0.041	0.054
miR-126		0.001	0.002	0.007	0.006	0.034	0.05
miR-150				0.001		0.011	0.047
miR-15a	0.025	0.01	0.014	0.046	0.026	0.011	0.011
miR-200c		0.033	0.033	0.039	0.046	0	0
miR-301	0.036	0.046	0.015	0.017	0.004	0.008	0.018
miR-128		0.027	0.031	0.026	0.036	0.01	0.015
miR-222a	0.035	0.002	0.002	0.002	0.003	0.004	0.008
miR-1549	0.032	0.002		0.001	0.004
miR-27a		0.013		0.023	0.006	0.008	0.007
miR-183	0	0.002	0.014	0.021	0.001	0.012	0.006
miR-23a		0.021	0.009	0.008	0.003	0.014	0.019
miR-340		0.016	0.005	0.015	0.002	0.002	0.001
miR-139		0.003		0.005	0.015	0.002	0.001
miR-190b		0.003	0.001	0.015	0	0.002
miR-210		0.003		0.015	0.014	0.001	0.003
miR-460		0	0.002	0.013	0.001	0.007	0.005
miR-1						0.009	0.001
miR-133a		0	0.004			0.008	0.002
miR-20		0.003	0.006	0.003	0.001	0.004
miR-187					0	0.001	0.005
miR-195		0.005
miR-196b					0	0.005	0.001
miR-205a		0.005		0.001	0.002		0.003
miR-29a		0.001		0.002	0.005	0.005	0.001
miR-1546		0.001		0.004	0.003	0.002	0.002
miR-23b		0.004		0.003	0
miR-7		0.001		0.002	0	0.004
miR-93						0.004
miR-107		0.003		0.001
miR-31		0.001		0.003	0.001		0.001
miR-32				0.003	0.002	0.002
miR-338		0.001		0.002	0.003
miR-129						0.002
miR-144		0		0.002	0	0.001	0.001
miR-190a		0		0.002	0
miR-218		0.001		0.002
miR-96		0		0.001		0.002
miR-132							0.001
miR-140					0.001
miR-142					0.001		0.001
miR-145		0		0.001	0		0.001
miR-147b		0		0.001	0.001		0
miR-1541				0.001	0
miR-1547		0.001			0
miR-18		0.001			0
miR-193		0.001			0.001
miR-212				0.001	0		0.001
miR-34a		0.001		0.001	0.001
miR-455				0.001			0.001
miR-497		0.001				0
miR-499							0.001
let-7c
let-7e
let-7f-1
let-7f-2
miR-103a
miR-103a-2
miR-106
miR-106b
miR-124
miR-1246
miR-1248
miR-1249
miR-125
miR-125a
miR-125b-1
miR-125b-2
miR-1260b
miR-1261
miR-127
miR-1271
miR-1273g
miR-1277
miR-1290
miR-1296
miR-1301
miR-1306
miR-1307
miR-130b
miR-130c
miR-1325
miR-1327
miR-1328
miR-1329
miR-1335
miR-1337
miR-133b
miR-133c
miR-1340
miR-1341
miR-1343
miR-1346
miR-1348
miR-1349
miR-1350
miR-1351
miR-1354
miR-1355
miR-135b
miR-1363
miR-1364
miR-1365
miR-1373
miR-138					0
miR-1380
miR-1386
miR-1388
miR-1389
miR-1391
miR-1394
miR-1401
miR-1405
miR-1406
miR-1417
miR-1419b-2
miR-1419c
miR-1420a
miR-1421b
miR-1421x
miR-1468
miR-148a
miR-148b
miR-149
miR-151a
miR-153
miR-155
miR-15b
miR-15c
miR-16-1
miR-16-2
miR-16a
miR-16b
miR-16c
miR-17
miR-181a
miR-181a-2
miR-181c
miR-181d
miR-185
miR-188
miR-18a
miR-192
miR-193a
miR-193b
miR-194
miR-196a
miR-197
miR-199
miR-199a
miR-199a#miR-199b
miR-199b		0
miR-19b-1
miR-200a
miR-203a
miR-203b
miR-205
miR-20a
miR-20b
miR-2113
miR-214							0
miR-217
miR-218-2
miR-219
miR-219-1
miR-222
miR-24
miR-24-2
miR-26a
miR-26a-2
miR-26b
miR-28
miR-296
miR-29b			0		0
miR-29b-1
miR-29b-2
miR-29c
miR-301a
miR-301b
miR-3074
miR-30b
miR-30c
miR-30c-1
miR-30c-2
miR-30d
miR-30e
miR-3120
miR-3168
miR-320a
miR-320b
miR-320c
miR-320d
miR-324
miR-326
miR-328
miR-33		0
miR-330
miR-331
miR-335
miR-339
miR-33a
miR-33b
miR-34
miR-342
miR-345
miR-361
miR-3613
miR-362
miR-363
miR-365		0			0
miR-365a#miR-365b
miR-365b
miR-3661
miR-374a
miR-374b
miR-374c
miR-378a
miR-378b
miR-378c
miR-378d
miR-378e
miR-378f
miR-378g
miR-378h
miR-378i
miR-380
miR-381
miR-3911
miR-3960
miR-411
miR-421
miR-422a
miR-423
miR-424
miR-425
miR-4286
miR-4301
miR-4448
miR-4454
miR-4485
miR-4492
miR-4497
miR-4508
miR-450a
miR-450b
miR-451a
miR-4532
miR-454
miR-458
miR-4791
miR-4792
miR-484
miR-486
miR-489
miR-491
miR-499a
miR-500a
miR-502
miR-503
miR-505
miR-5100
miR-513b
miR-520a
miR-532
miR-542
miR-545
miR-574
miR-582
miR-590
miR-592
miR-6070
miR-6087
miR-615
miR-628
miR-652
miR-653
miR-660
miR-671
miR-6715a
miR-676
miR-7-1
miR-711
miR-744
miR-766
miR-769
miR-873
miR-874
miR-875
miR-876
miR-877
miR-885
miR-9
miR-92a
miR-92a-1
miR-92a-2
miR-92b
miR-940
miR-95
miR-98
miR-99
miR-99a
miR-99b
